# Supplementary material for: Nervous Necrosis Virus-like Particle (VLP) Vaccine Stimulates European Sea Bass Innate and Adaptive Immune Responses and Induces Long-Term Protection against Disease
Source: Pathogens. 2021 Nov 12;10(11):1477. doi: 10.3390/pathogens10111477 (PMC8623669; doi:10.3390/pathogens10111477)
Supplement: Supplementary file 1 [file pathogens-10-01477-s001.zip]

Archive with 5 entries (5 files):
- Fig S1.pdf
- Figures S2-5 (temperature curves).pdf
- Table S1.pdf
- Table S2-4 gene expression.xlsx
- Video S1.MOV
