# Supplementary material for: Nervous Necrosis Virus-like Particle (VLP) Vaccine Stimulates European Sea Bass Innate and Adaptive Immune Responses and Induces Long-Term Protection against Disease
Source: Pathogens. 2021 Nov 12;10(11):1477. doi: 10.3390/pathogens10111477 (PMC8623669; doi:10.3390/pathogens10111477)
Supplement: Supplementary file 1 [file pathogens-10-01477-s001.zip › Table S2-4 gene expression.xlsx]

## Sheet: read me
Table S2-4 for Barsøe et al (2021): "Nervous Necrosis Virus-like Particles (VLP) vaccine stimulates European Sea Bass Innate and Adaptive Immune Responses and induces long-term protection against disease"
Table S2:	Antiviral immune genes analyzed in fluidigm qPCR.
Table S3-1:	Expression (scaled mean values) of all genes/tissues
Table S3-2:	Expression (scaled individual values) of all genes/tissues
	Relative quantities scaled to mock-vaccinated from the same sample day, meaning the mean (PBS) = 1
	PA245 (COM day 7) outlier removed
Table S4:	Primers used for gene-expression. In total 19 genes of interest and 4 reference genes were analyzed

## Sheet: Table S2 Immune genes and expre
Table S2 Antiviral immune genes analyzed in fluidigm qPCR.
Gene	Brain	spleen	HK	Liver
Innate
mx	x	x	x	x
tnfa		x	x
ifn
isg12	x	x	x	x
ifih1	x	x	x	x
il1b		x	x
il2	x	x	x	x
il6	x	x	x	x
il1raplb	x
tfa	x	x	x	x
fth1a	x	x	x	x
cox-2
Adaptive
mhc I	x	x	x	x
mhc II	x	x	x	x
cd4	x	x	x	x
cd8b	x	x	x	x
igt		x	x
igm	x	x	x	x
il12a	x	x	x
Reference genes
elf1a	x	x	x
rpl13a	x	x	x	x
18srrna	x	x	x	x
fau	x	x	x	x
x = expressed in the given tissue. Green color indicate reference genes used to normalize (determined as described in methods)

## Sheet: Tabel S3-1 mean RQ scaled
Table S3-1	Expression (scaled mean values) of all genes/tissues
n	value	organ	day	treatment	IFIH1	TNFa	MXB	il1rapl1b	IL1b	ISG12	IL6	IL2	TFA	fth1a	MHC1	CD8b	MHC2	CD4	IgM	IgT	IL12a	elf1a	RPL13a	FAU
5	mean	hk	1	PBS	1	1	1		1	1	1	1	1	1	1	1	1	1	1	1	1	1	1	1
5	mean	hk		VLP	1.37416	0.750776	1.98514		0.466338	1.38429	0.990336	1.168	0.62932	0.676306	0.291729	0.922095	0.64165	0.719736	0.613182	0.815805	0.536899	0.481745	0.953233	1.03979
5	mean	hk		COM	0.541012	0.539045	0.362974		1.13514	0.504515	6.58132	1.08621	1.78665	0.60485	0.36526	0.710933	0.749122	0.8965	0.61527	0.642895	0.603291	0.782912	0.978059	1.02876
5	mean	hk	7	PBS	1	1	1		1	1	1	1	1	1	1	1	1	1	1	1	1	1	1	1
5	mean	hk		VLP	1.72112	1.27109	4.11634		1.97099	3.41207	1.39097	1.06374	6.25517	0.940049	4.41588	0.667411	1.26979	1.0468	4.31045	4.50369	0.877475	1.12309	0.947115	1.05216
5	mean	hk		COM	1.16515	1.57489	1.36178		1.36006	0.976863	1.40622	0.826922	1.19653	0.960809	1.1086	0.900572	1.14989	1.56168	1.76617	1.52145	1.07778	0.790268	0.994964	1.00365
5	mean	hk	21	PBS	1	1	1		1	1	1	1	1	1	1	1	1	1	1	1	1	1	1	1
5	mean	hk		VLP	1.643	1.18391	3.36014		0.67356	2.77231	1.14949	1.2754	23.4829	1.13821	4.61991	1.00686	1.48667	1.02752	1.73592	2.59001	1.25002	0.928232	0.963426	1.03095
5	mean	hk		COM	1.4671	1.64666	1.56908		34.6743	0.979958	1.49845	1.24571	16.5125	1.35446	8.61781	1.01946	1.86873	1.40019	2.34828	3.99573	2.04455	0.869904	0.965136	1.03435
5	mean	liv	1	PBS	1		1			1	1	1	1	1	1	1	1	1	1				1	1
5	mean	liv	1	VLP	1.6743		3.55481			1.28606	1.29426	1.52149	0.964621	0.78863	0.5909	0.797988	0.707183	1.35842	1.35926				1.03248	0.967509
5	mean	liv	1	COM	0.908075		0.386613			0.461883	6.35383	2.71642	1.02307	0.587299	0.61739	1.50511	2.11597	3.12525	3.17998				1.04042	0.956677
5	mean	liv	7	PBS	1		1			1	1	1	1	1	1	1	1	1	1				1	1
5	mean	liv	7	VLP	1.35505		2.27234			2.10642	1.09622	0.699723	1.65809	1.25285	3.30905	1.32	2.18351	2.7548	4.52829				0.93427	1.06197
4	mean	liv	7	COM	1.12869		0.871379			1.26781	2.15648	0.239783	1.44255	1.34322	0.561166	1.82136	1.6676	5.15774	1.76411				0.916082	1.08436
5	mean	liv	21	PBS	1		1			1	1	1	1	1	1	1	1	1	1				1	1
5	mean	liv	21	VLP	1.23793		4.19711			1.87503	1.44003	0.677754	1.12555	1.16251	1.86736	0.397495	1.5734	1.61466	0.132548				1.04939	0.967284
5	mean	liv	21	COM	0.944624		1.15626			1.1206	1.77079	1.48728	1.14163	0.836845	3.77108	0.637063	1.68873	2.24593	0.305297				1.10188	0.905875
5	mean	spl	1	PBS	1	1	1		1	1	1	1	1	1	1	1	1	1	1	1	1	1	1	1
5	mean	spl	1	VLP	1.07635	0.584786	1.4727		0.277068	1.21579	1.13681	0.962902	0.910285	0.899099	0.56108	0.887081	0.697383	0.651911	0.556641	1.01939	0.36606	0.74059	1.00735	0.980048
5	mean	spl	1	COM	0.47044	0.758291	0.255551		0.449315	0.551641	9.30177	0.916247	0.52266	0.713266	0.550106	0.561745	1.0166	0.684001	0.471782	0.340565	0.523279	1.04777	0.973617	1.01957
5	mean	spl	7	PBS	1	1	1		1	1	1	1	1	1	1	1	1	1	1	1	1	1	1	1
5	mean	spl	7	VLP	0.644093	0.469145	0.977138		0.227408	2.28697	0.771192	0.784585	0.0939856	0.943078	2.12053	0.58105	0.838406	0.530486	2.39618	3.40168	0.635647	1.05705	1.14845	0.888911
5	mean	spl	7	COM	0.767697	1.4965	0.570823		4.05287	1.36069	1.78949	0.91525	0.799895	1.37049	0.699104	0.801941	1.17413	1.06105	1.44256	1.06107	1.49202	2.93009	0.986826	1.03137
5	mean	spl	21	PBS	1	1	1		1	1	1	1	1	1	1	1	1	1	1	1	1	1	1	1
5	mean	spl	21	VLP	0.728503	0.575744	1.05959		1.51023	1.76939	1.26733	1.26038	0.630773	1.10799	3.92178	1.03311	1.04484	0.908187	1.30285	3.54501	0.79739	0.994604	1.00276	1.00195
5	mean	spl	21	COM	0.769623	0.94356	0.734586		1.66777	0.856661	1.5013	1.3548	2.92156	1.05465	6.73536	0.806709	1.14958	1.4258	2.07448	12.8034	1.04471	1.24733	0.978147	1.02023
5	mean	br	1	PBS	1		1	1	1	1	1		1	1	1	1	1	1	1		1	1	1	1
5	mean	br	1	VLP	1.09004		2.29908	0.910715	0.762039	0.883279	1.11124		1.47405	1.0115	0.566497	1.33502	1.08953	1.24631	2.71208		0.923482	1.07555	0.953207	0.97578
5	mean	br	1	COM	0.874496		0.725438	0.991084	0.858887	0.837097	1.40959		1.29016	1.07661	1.02127	1.01371	1.10624	1.6342	2.32944		1.06108	0.923977	0.909415	1.18678
5	mean	br	7	PBS	1		1	1	1	1	1		1	1	1	1	1	1	1		1	1	1	1
5	mean	br	7	VLP	0.975952		1.07609	0.913438	0.648509	2.12231	0.902648		1.90819	0.986345	2.03293	0.767808	0.945727	0.963855	1.56225		0.823412	0.978768	0.989001	1.03525
4	mean	br	7	COM	0.849006		0.529484	1.01718	0.906108	0.567455	0.986045		1.40577	1.07622	0.692696	1.24261	1.03479	0.904798	1.12751		0.825587	1.01323	0.827522	1.18926
5	mean	br	21	PBS	1		1	1	1	1	1		1	1	1	1	1	1	1		1	1	1	1
5	mean	br	21	VLP	0.744813		0.692918	0.837198	0.656746	0.865712	0.703575		1.22513	0.861286	3.17202	1.00128	1.07525	1.30173	0.375498		0.768102	1.03831	0.986187	0.999458
5	SEM	hk	1	PBS	0.36586	0.0685885	0.544062		0.546928	0.509454	0.147713	0.178748	0.976824	0.164379	0.495545	0.209289	0.131205	0.0918383	0.224384	0.295496	0.16277	0.257641	0.0551075	0.0494427
5	SEM	hk	1	VLP	0.322831	0.172135	0.70625		0.129162	0.493825	0.190537	0.207803	0.576165	0.136981	0.160526	0.211239	0.115288	0.0813728	0.082788	0.159184	0.0708172	0.0686471	0.0217457	0.0234031
5	SEM	hk	1	COM	0.101964	0.0873829	0.177089		0.0895965	0.231525	3.07205	0.157942	1.63884	0.0933571	0.119942	0.159792	0.0924708	0.16815	0.14301	0.277312	0.0825037	0.159578	0.0615463	0.069542
5	SEM	hk	7	PBS	0.165142	0.122094	0.282927		0.323984	0.351803	0.168018	0.0584502	0.439698	0.174469	0.70692	0.341655	0.103899	0.0882176	0.154353	0.320147	0.0752042	0.234778	0.039485	0.0375765
5	SEM	hk	7	VLP	0.152277	0.10923	0.911108		1.49344	0.864274	0.218416	0.143497	3.91063	0.0551563	1.56939	0.0738938	0.152786	0.0656809	0.990424	0.681937	0.0533212	0.215744	0.0233801	0.0260958
5	SEM	hk	7	COM	0.20895	0.275387	0.552925		0.735703	0.541803	0.172196	0.139547	0.722186	0.117848	0.653649	0.298111	0.142312	0.258056	0.175897	0.457256	0.100435	0.258508	0.0330597	0.0341808
5	SEM	hk	21	PBS	0.0965936	0.101193	0.23859		0.297685	0.355349	0.0815788	0.133482	0.44171	0.147575	0.740271	0.304653	0.110956	0.124926	0.18209	0.201054	0.0828784	0.641435	0.0561993	0.0579184
5	SEM	hk	21	VLP	0.154944	0.122902	0.480674		0.344508	0.496265	0.0917713	0.179727	22.4475	0.074008	1.82587	0.371304	0.122693	0.193194	0.153796	0.84711	0.041031	0.299088	0.0382482	0.0406987
5	SEM	hk	21	COM	0.147093	0.359752	0.377032		32.5727	0.238054	0.199887	0.240798	16.0078	0.176197	2.58269	0.247901	0.2643	0.190158	0.489745	1.13247	0.140464	0.231319	0.0506888	0.0556375
5	SEM	liv	1	PBS	0.271935		0.472362			0.247625	0.104307	0.285912	0.174661	0.187014	0.436219	0.401237	0.1694	0.366344	0.100816				0.0596225	0.0572393
5	SEM	liv	1	VLP	0.41026		1.49971			0.352771	0.266477	0.455432	0.234345	0.101498	0.295944	0.296126	0.109981	0.285661	0.349152				0.0583661	0.0538525
5	SEM	liv	1	COM	0.159498		0.175534			0.138175	2.17409	1.12757	0.354351	0.0992005	0.381434	0.789742	1.30476	1.00011	1.48196				0.0504279	0.0444393
5	SEM	liv	7	PBS	0.0918905		0.281533			0.181566	0.302714	0.0630387	0.165247	0.153462	0.644644	0.293541	0.108527	0.181625	0.170508				0.0540199	0.0550145
5	SEM	liv	7	VLP	0.168321		0.527659			0.258484	0.164719	0.102926	0.151698	0.139042	1.10655	0.533439	0.17108	0.567267	1.40782				0.0308969	0.0324757
4	SEM	liv	7	COM	0.272924		0.338942			0.870037	0.393327	0.139148	0.155158	0.300372	0.316436	0.607865	0.217868	1.78606	0.721085				0.0383075	0.0453262
5	SEM	liv	21	PBS	0.14661		0.159252			0.0679716	0.462336	0.266646	0.119241	0.102693	0.720029	0.364827	0.109426	0.159878	0.74054				0.0378448	0.0401203
5	SEM	liv	21	VLP	0.216397		0.777939			0.145064	0.290375	0.251844	0.26911	0.225509	0.681705	0.0449905	0.300167	0.545471	0.0479765				0.0717408	0.0741628
5	SEM	liv	21	COM	0.0999524		0.208607			0.167535	0.43574	0.345917	0.114514	0.0753111	1.52599	0.210533	0.438798	0.424756	0.0723152				0.036559	0.0289607
5	SEM	spl	1	PBS	0.468405	0.194025	0.728475		0.711861	0.42683	0.263681	0.108804	0.618305	0.147622	0.494222	0.107542	0.0355018	0.129631	0.265642	0.141294	0.17652	0.178808	0.0641375	0.0610789
5	SEM	spl	1	VLP	0.254951	0.124091	0.477306		0.164708	0.370317	0.190463	0.0850951	0.203519	0.175837	0.293855	0.178452	0.0912558	0.168277	0.0654695	0.23099	0.0442318	0.0894248	0.0263007	0.0268917
5	SEM	spl	1	COM	0.0646286	0.110145	0.0766453		0.220972	0.185884	3.47357	0.0793424	0.207129	0.126269	0.161611	0.0545911	0.130171	0.129809	0.113311	0.190671	0.104853	0.131537	0.0449574	0.0459811
5	SEM	spl	7	PBS	0.0814918	0.107722	0.144564		0.325765	0.243959	0.159892	0.267022	0.738214	0.22444	0.74045	0.0962687	0.137606	0.0528438	0.150687	0.314033	0.107123	0.286815	0.0486544	0.0530254
5	SEM	spl	7	VLP	0.0335231	0.0961016	0.152559		0.0362769	0.359857	0.168591	0.120762	0.0390145	0.223096	0.805807	0.101557	0.102826	0.0499477	0.507679	0.680716	0.0758556	0.362972	0.111895	0.0700648
5	SEM	spl	7	COM	0.174756	0.44557	0.142413		1.97506	0.642849	0.423281	0.172526	0.372217	0.257434	0.393524	0.163101	0.224116	0.260789	0.378804	0.344814	0.70936	1.23201	0.0817577	0.0866357
5	SEM	spl	21	PBS	0.213341	0.271413	0.31383		0.207815	0.326104	0.173082	0.134155	0.274728	0.285065	0.737015	0.201223	0.0785094	0.136533	0.272473	0.131899	0.0382757	0.352991	0.0415533	0.0423754
5	SEM	spl	21	VLP	0.0910871	0.0962474	0.151094		0.463855	0.420532	0.0797345	0.0933717	0.337578	0.155915	1.64654	0.187718	0.0558642	0.170655	0.297862	1.6129	0.0758595	0.138426	0.0551212	0.0535473
5	SEM	spl	21	COM	0.0736102	0.147698	0.150765		0.268483	0.143777	0.457998	0.135715	1.5583	0.108573	2.27017	0.0964098	0.0604588	0.395734	0.680717	4.96671	0.0970372	0.181407	0.0346831	0.0357836
5	SEM	br	1	PBS	0.079987		0.345817	0.100359	0.207972	0.169231	0.0562869		0.182211	0.0935416	0.500625	0.0698263	0.07605	0.160592	0.28949		0.0727752	0.0353373	0.0477618	0.0390554
5	SEM	br	1	VLP	0.148149		0.930091	0.0864351	0.0957933	0.155336	0.0938704		0.208369	0.0477767	0.263685	0.0933371	0.133236	0.146357	1.46901		0.0848769	0.0324266	0.0509355	0.0367763
5	SEM	br	1	COM	0.0692205		0.200655	0.172663	0.0816881	0.287659	0.202412		0.167948	0.117087	0.362273	0.250463	0.184511	0.455607	1.46683		0.0870464	0.0337963	0.0282258	0.0424115
5	SEM	br	7	PBS	0.181708		0.526334	0.124443	0.259887	0.454022	0.210326		0.219871	0.0821129	0.857738	0.311948	0.339768	0.444468	0.696741		0.156141	0.0358048	0.0581633	0.0473502
5	SEM	br	7	VLP	0.102111		0.190374	0.128707	0.122665	0.548962	0.0818065		0.562069	0.0585567	0.907803	0.219254	0.207731	0.230309	0.555808		0.0159689	0.0668113	0.0484221	0.0329492
4	SEM	br	7	COM	0.0459819		0.137485	0.0765999	0.120038	0.0515081	0.142358		0.394356	0.14197	0.658552	0.402872	0.10619	0.211417	0.466504		0.0461915	0.0368882	0.056008	0.0477476
5	SEM	br	21	PBS	0.127392		0.370704	0.153828	0.214407	0.22889	0.201489		0.157842	0.141858	0.605617	0.263312	0.181957	0.259571	0.435529		0.166028	0.0872392	0.0932273	0.0306973
5	SEM	br	21	VLP	0.0809333		0.200515	0.224417	0.107366	0.342584	0.0664797		0.282688	0.00938142	1.58791	0.26924	0.264567	0.302224	0.109064		0.0667835	0.136546	0.0950454	0.0465508

## Sheet: Table S3-2 RQ scaled all organs
Table S3-2	Expression (scaled individual values) of all genes/tissues
sample id	MXB	IL6	IL2	il1rapl1b	IL1b	ISG12	TFA	fth1a	MHC2	MHC1	CD4	CD8b	IL12a	IFIH1	elf1a	RPL13a	FAU	IgMHeavy	IgT	TNFa	organ	treatment	day	fish id
PA301	0.5631	1.13235		1.05669	1.08562	0.544527	2.22732	1.15308	0.828667	1.47503	0.918769	1.36767	1.16868	0.847735	1.14782	0.842584	1.02374	0.615665			b	VLP	1	1
PA303	3.54737	1.46056		1.08967	0.846025	1.22399	1.2455	1.0568	1.31299	0.0748165	1.7558	1.38362	1.07487	1.34384	1.15438	0.874563	0.980699	0.412448			b	VLP	1	2
PA305	0.276032	0.93519		0.699517	0.56042	0.512407	1.41611	0.880474	0.866924	0.724474	1.012	1.13123	0.720802	0.684378	1.0353	0.933205	1.02478	3.15141			b	VLP	1	3
PA307	5.21048	1.05804		0.703824	0.72947	1.21965	1.50184	0.934436	1.49676	0.537182	1.3238	1.64305	0.850668	1.47895	0.989884	0.983108	1.0174	1.12281			b	VLP	1	4
PA309	1.89842	0.970044		1.00387	0.588662	0.915821	0.979506	1.0327	0.942334	0.0209759	1.22117	1.14956	0.802394	1.09528	1.05036	1.13257	0.83228	8.25806			b	VLP	1	5
PA331	0.37246	1.83792		1.21688	1.04758	0.317909	0.880589	1.27925	0.558772	0.35884	0.633778	0.587463	1.28573	0.837475	0.987857	0.926901	1.0813	0.251809			b	Com	1	16
PA334	0.957378	1.15015		1.56127	0.892169	1.93191	1.52618	1.35746	1.66173	1.83339	1.98696	1.9307	1.21799	1.11911	0.905139	0.993007	1.10156	1.30138			b	Com	1	17
PA335	0.394734	1.29382		0.802997	0.796329	0.444976	0.879522	1.13991	1.03113	1.68747	1.11066	0.75208	0.984629	0.757371	1.01676	0.818302	1.18999	8.14062			b	Com	1	18
PA337	1.40708	1.90926		0.686642	0.979334	0.835297	1.60878	0.822427	1.31965	0.0010273	1.20335	1.16124	1.01823	0.920954	0.867321	0.892403	1.27919	1.31467			b	Com	1	19
PA339	0.495535	0.856817		0.687627	0.579022	0.655394	1.55574	0.783984	0.959925	1.22564	3.23624	0.637082	0.798838	0.737573	0.842804	0.916461	1.28184	0.638698			b	Com	1	20
PA373	0.3561	1.12946		0.985501	0.645966	0.665442	0.918467	0.976047	0.88406	1.80634	0.773231	0.89117	1.08688	0.914803	1.06746	1.01393	0.914779	0.692503			b	PBS	1	31
PA375	0.791739	0.987461		1.04973	0.803166	1.01954	1.2989	0.900603	0.820458	0.000107478	0.631685	0.962516	0.90891	1.05958	0.935724	0.934673	1.13206	0.746801			b	PBS	1	32
PA377	0.346453	0.870351		0.76655	1.01389	0.571602	0.611726	0.894267	1.23633	2.54428	0.913034	1.23198	0.91932	0.769117	1.09435	0.873516	1.03574	2.05716			b	PBS	1	33
PA379	2.18478	0.884797		0.849496	0.740945	1.38924	1.53415	0.862423	1.10829	0.505643	1.1306	1.07288	0.842486	1.00386	0.98752	1.0206	0.982371	0.37988			b	PBS	1	34
PA381	1.32093	1.12793		1.34872	1.79603	1.35417	0.636753	1.36666	0.950857	0.143634	1.55145	0.84145	1.2424	1.25264	0.914944	1.15729	0.935059	1.12366			b	PBS	1	35
PA311	0.932435	0.991267		0.986485	0.849846	1.08196	2.80528	1.14093	1.36685	2.59252	0.927804	1.52475	0.817965	1.09241	1.16243	0.862987	0.983094	3.08594			b	VLP	7	6
PA313	1.37966	0.786579		0.774833	0.297772	1.94837	1.48958	0.958239	0.908295	1.34521	0.829424	0.885676	0.800027	0.852307	0.894765	1.09935	1.00258	0.901865			b	VLP	7	7
PA315	0.668919	0.848016		0.950762	0.992	3.82881	0.961645	0.892209	0.167081	0.827125	0.291718	0.260113	0.784156	0.94089	0.915444	0.954551	1.12858	0.450643			b	VLP	7	8
PA317	0.743799	0.713289		0.537063	0.534715	2.84608	0.670335	1.10152	1.14591	0.116073	1.0426	0.741498	0.875686	0.699116	0.812586	1.1046	1.09873	0.648559			b	VLP	7	9
PA319	1.65562	1.17409		1.31805	0.568211	0.90632	3.61412	0.838821	1.1405	5.28373	1.72773	0.427005	0.839223	1.29503	1.10862	0.923519	0.963245	2.72423			b	VLP	7	10
PA341	0.927712	0.913561		1.17978	1.05703	0.46148	1.1174	0.983784	1.05707	2.66704	1.30646	2.29957	0.688531	0.970647	0.981452	0.784915	1.28019	1.85365			b	Com	7	21
PA343	0.304666	0.802506		0.984181	0.594382	0.512953	1.83313	0.890954	1.15822	0.000885195	0.716736	1.44276	0.890447	0.753721	1.05748	0.822934	1.13326	0.486609			b	Com	7	22
PA346	0.479253	1.40687		1.08368	1.12799	0.598913	2.22811	0.931842	1.19536	0.102552	1.19603	0.626172	0.859907	0.859798	0.925508	0.982824	1.0842	1.99863			b	Com	7	23
PA347	0.406305	0.821247		0.821065	0.845036	0.696475	0.444434	1.4983	0.728517	0.000310277	0.399969	0.60195	0.863465	0.811859	1.0885	0.719413	1.25938	0.171145			b	Com	7	24
PA361	3.04904	0.821811		1.00227	0.727108	2.08637	1.41692	1.28179	2.29069	4.39947	2.77078	2.1302	0.856681	1.67431	1.05877	0.89496	1.04078	3.77546			b	PBS	7	36
PA383	0.307566	0.54398		0.80609	0.35792	0.46124	0.991772	1.0051	1.02384	0.000155138	0.705931	1.05769	0.791075	0.769864	0.890896	1.11365	0.994004	0.247947			b	PBS	7	37
PA385	0.95129	0.637429		0.660207	0.7044	2.11834	1.56218	0.855291	0.633794	0.000155138	0.528586	0.680384	0.747463	1.07475	0.950365	1.13629	0.913239	0.249822			b	PBS	7	38
PA387	0.296869	1.59002		1.17785	1.75355	0.0836764	0.461501	0.818517	0.354613	0.0010681	0.523432	0.26053	1.59967	0.661578	1.01242	0.842006	1.15688	0.180519			b	PBS	7	39
PA389	0.395234	1.40676		1.35359	1.45702	0.250377	0.567626	1.0393	0.697064	0.599155	0.47127	0.871196	1.00511	0.819501	1.08754	1.01309	0.895101	0.546252			b	PBS	7	40
PA322	0.399791	0.941246		0.439181	0.93438	0.0375441	0.840642	0.892618	0.764954	0.000296038	0.817113	0.413407	0.897119	0.463906	0.759543	1.11103	1.14393	0.323473			b	VLP	21	11
PA323	1.48035	0.55493		0.337594	0.824134	1.5101	2.30454	0.864221	2.11946	9.14904	2.18147	1.55686	0.782485	0.926188	0.708264	1.28677	1.05921	0.769513			b	VLP	21	12
PA325	0.464469	0.742732		0.756919	0.489616	0.66597	1.25416	0.852569	0.744639	2.75086	0.704305	0.323038	0.80149	0.676508	1.06004	0.940756	0.968006	0.139571			b	VLP	21	13
PA327	0.487085	0.644936		1.56558	0.34618	0.3049	0.757313	0.862069	0.767218	2.88133	0.933525	1.15273	0.846451	0.813758	1.41387	0.780784	0.874457	0.22588			b	VLP	21	14
PA329	0.6329	0.634033		1.08672	0.689418	1.81005	0.968999	0.834955	0.979962	1.07859	1.87226	1.56038	0.512965	0.843706	1.24982	0.811595	0.951685	0.419053			b	VLP	21	15
PA363	2.42539	0.602663		1.15851	1.52043	1.5266	0.617397	1.20238	1.55333	0.000296038	1.98822	1.59606	1.05847	1.37708	0.876215	1.21513	0.906662	1.54955			b	PBS	21	41
PA365	1.03701	1.58756		1.43748	0.566285	1.45477	1.44933	1.42089	1.08475	0.000296038	1.02047	0.648206	1.55287	1.15445	0.875176	1.13693	0.97017	0.276955			b	PBS	21	42
PA367	0.473473	1.37988		0.922133	1.22831	0.496022	1.29216	0.939205	0.774813	0.878375	0.722819	1.66526	1.0667	0.993375	1.01668	0.959766	0.989302	0.373651			b	PBS	21	43
PA369	0.541451	0.746753		0.499634	1.26599	1.07415	0.831646	0.824771	1.11978	0.821074	0.748627	0.705602	0.723849	0.839338	0.899012	1.01519	1.0577	2.46216			b	PBS	21	44
PA371	0.522679	0.683139		0.982241	0.418987	0.44846	0.809473	0.61275	0.467319	3.29996	0.519869	0.384872	0.598112	0.635756	1.33292	0.672975	1.07616	0.337678			b	PBS	21	45
PA201	0.769009	1.29634	3.11835			0.939832	1.48562	1.00622	1.06615	1.64321	2.24351	1.08687		1.58922		1.1182	0.882126	0.743686			l	VLP	1	1
PA203	5.32208	0.760867	1.4344			2.28369	0.963888	0.892733	0.811762	0.0884369	1.05221	1.33804		2.76053		1.2038	0.819404	1.9339			l	VLP	1	2
PA205	0.300313	2.26767	1.76189			0.171354	1.48488	0.577586	0.687671	0.756439	1.78003	0.0839438		0.518573		0.913588	1.07969	2.16754			l	VLP	1	3
PA207	8.37249	1.28587	0.673328			1.62706	0.358045	0.51286	0.445438	0.466164	0.662431	1.39715		2.39636		0.90113	1.09462	0.350582			l	VLP	1	4
PA209	3.01017	0.860559	0.619477			1.40836	0.530673	0.953748	0.524892	0.000247568	1.0539	0.0839438		1.10681		1.02568	0.961701	1.6006			l	VLP	1	5
PA231	0.30236	9.94345	6.46439			0.334818	0.220564	0.264539	7.3234	2.05362	7.10967	4.53128		0.921417		0.98124	1.00525	1.10333			l	Com	1	16
PA233	0.313933	6.13703	0.881558			0.966482	0.727768	0.565173	0.815741	0.115137	2.00986	1.43078		0.550897		1.11968	0.880959	4.96513			l	Com	1	17
PA235	0.157677	0.960002	4.16884			0.230623	2.33402	0.879901	0.56063	0.172827	1.95212	0.0839438		1.03177		1.19726	0.823878	8.20032			l	Com	1	18
PA237	1.06791	2.34115	0.686111			0.541877	1.0557	0.664275	0.773727	0.000247568	2.08951	0.495409		1.43137		0.931652	1.05876	0.957369			l	Com	1	19
PA239	0.0911792	12.3875	1.38122			0.235614	0.777286	0.562605	1.10635	0.745119	2.46509	0.984155		0.60492		0.972262	1.01454	0.673753			l	Com	1	20
PA261	0.431456	1.08746	1.38214			0.914912	0.709461	0.614278	1.06385	1.74917	0.989984	0.575917		0.585512		0.95695	1.03077	1.03729			l	PBS	1	31
PA263	0.0823111	1.02992	0.315993			0.477994	0.984962	0.71817	0.659366	0.00159956	0.400103	0.167888		0.409701		0.862797	1.14325	0.602499			l	PBS	1	32
PA265	0.20394	0.878573	0.650856			0.77448	1.67482	1.67491	0.948016	0.809793	0.200051	1.44515		0.744435		0.908655	1.08556	1.13921			l	PBS	1	33
PA267	2.31287	0.690334	1.91169			1.94031	0.78421	1.08504	1.60996	2.24806	2.29247	0.451452		1.85285		1.08485	0.909247	1.11685			l	PBS	1	34
PA269	1.96942	1.31372	0.739329			0.892307	0.84655	0.907603	0.718808	0.191382	1.11739	2.3596		1.4075		1.18675	0.831174	1.10416			l	PBS	1	35
PA211	1.32287	1.03359	0.602037			1.70063	1.22945	1.04993	1.99402	2.52946	2.13677	1.13301		1.3986		1.05386	0.937655	9.08686			l	VLP	7	6
PA213	3.37705	1.09237	0.963867			1.92876	1.96026	1.46161	2.16016	4.5806	3.83864	3.3319		1.72552		0.88828	1.11244	2.57478			l	VLP	7	7
PA215	1.53225	1.48533	0.421702			2.96723	1.41106	1.69939	2.37065	2.44826	1.90411	1.12529		1.04571		0.921366	1.07249	2.66922			l	VLP	7	8
PA217	1.39687	0.525484	0.598912			2.39235	1.67987	1.01703	2.70311	0.218156	1.51871	0.157234		0.898777		0.885668	1.11572	1.7775			l	VLP	7	9
PA219	3.73263	1.34433	0.912097			1.54311	2.00982	1.0363	1.68963	6.76877	4.37578	0.852559		1.70663		0.922174	1.07155	6.53311			l	VLP	7	10
PA241	1.28613	3.12389	0.652486			0.25376	1.24626	0.922014	2.02403	1.12407	3.44186	1.15979		1.27793		0.882789	1.11936	3.89411			l	Com	7	21
PA243	0.370409	1.9757	0.153483			0.712574	1.5097	0.810745	1.6938	0.00722722	3.91689	2.96854		1.14255		0.945332	1.0453	0.93983			l	Com	7	22
PA247	1.60437	1.22533	0.0510536			3.8574	1.16252	2.10901	1.90562	0.0191763	10.4718	0.446657		1.70217		0.829681	1.19101	0.819057			l	Com	7	24
PA249	0.224609	2.30099	0.102107			0.247506	1.85173	1.53111	1.04694	1.09419	2.80041	2.71046		0.392134		1.00653	0.98175	1.40345			l	Com	7	25
PA271	1.16841	0.358951	1.19598			1.28502	0.57371	0.831121	1.03818	1.84426	1.02918	0.178145		0.77331		1.07861	0.916142	0.772617			l	PBS	7	36
PA273	0.399735	0.769177	0.965751			0.56567	0.992244	0.777036	0.724911	0.00186115	0.970594	1.37279		1.00367		1.14887	0.860117	0.595046			l	PBS	7	37
PA275	1.12551	2.12959	0.958017			1.10874	0.822459	0.833034	1.16418	0.00126787	1.28045	1.58639		1.33354		1.00543	0.982821	0.898865			l	PBS	7	38
PA277	0.400228	1.04336	1.06456			0.586237	1.5758	0.956322	1.29017	0.0045999	1.37957	1.45842		0.952526		0.921432	1.07242	1.57476			l	PBS	7	39
PA279	1.90612	0.698922	0.815698			1.45434	1.03579	1.60249	0.782566	3.14802	0.340214	0.404257		0.93696		0.845663	1.1685	1.15871			l	PBS	7	40
PA221	4.16557	1.9354	1.58052			1.58509	1.71092	1.57406	2.23625	0.000542953	0.230572	0.277555		1.79251		0.801801	1.23963	0.139699			l	VLP	21	11
PA223	7.1113	1.60944	0.536792			1.67414	1.7208	1.74384	2.18353	2.5679	1.50072	0.380105		1.67817		1.2027	0.826421	0.302943			l	VLP	21	12
PA225	2.71177	0.344284	0.448126			2.18149	0.819928	0.755442	1.09086	2.39559	1.39655	0.360958		0.814456		1.04492	0.951209	0.0734218			l	VLP	21	13
PA227	3.96098	1.41185	0.065753			1.66263	1.05899	0.575948	1.64993	3.74138	3.5912	0.552785		1.16749		1.18011	0.842241	0.130091			l	VLP	21	14
PA229	3.03595	1.89916	0.757581			2.27179	0.317097	1.16328	0.706413	0.631373	1.35424	0.41607		0.737042		1.01742	0.976921	0.0165861			l	VLP	21	15
PA252	0.810797	1.61592	2.73669			0.597109	0.940115	0.800166	3.22433	0.0100553	3.21069	1.39183		1.11834		1.03576	0.959618	0.498575			l	Com	21	26
PA253	1.07784	0.831396	1.21232			1.61976	1.56843	0.930998	1.28697	8.43869	2.2447	0.444568		0.722165		1.06637	0.932076	0.258573			l	Com	21	27
PA255	1.32445	0.963685	1.4653			1.25684	1.01845	0.628991	0.752207	4.03106	0.668938	0.175584		0.682566		1.03512	0.960213	0.0614654			l	Com	21	28
PA257	0.699367	3.18619	1.39989			1.14628	1.18836	0.755968	2.05637	5.41186	2.58824	0.411013		1.13984		1.22117	0.813925	0.374735			l	Com	21	29
PA259	1.86887	2.25676	0.622172			0.983015	0.992806	1.0681	1.12378	0.963751	2.51706	0.762316		1.06021		1.151	0.863542	0.333135			l	Com	21	30
PA281	0.864872	2.66455	0.808352			0.783366	1.39203	1.17496	0.737541	0.00132521	0.683223	2.43528		1.36898		1.01869	0.975705	0.762823			l	PBS	21	41
PA283	0.813403	0.19839	1.49294			0.969168	0.866142	1.1757	1.1993	0.00259785	0.853782	0.472875		0.533774		0.967291	1.02755	0.0399688			l	PBS	21	42
PA285	1.18606	0.123371	0.236635			1.03317	1.14393	1.03657	0.760223	0.23819	1.06499	0.878153		1.1544		1.07073	0.928284	0.05731			l	PBS	21	43
PA287	0.614882	0.790953	0.755222			1.00601	0.873797	0.615172	1.03421	0.965907	0.807808	0.600108		0.811885		0.870121	1.1423	3.91546			l	PBS	21	44
PA289	1.52078	1.22274	1.70686			1.20829	0.724101	0.997594	1.26873	3.79198	1.5902	0.613581		1.13096		1.07318	0.926165	0.224436			l	PBS	21	45
PA101	0.703596	0.650325	1.07018		0.0617755	0.752405	0.961704	0.679468	0.762694	1.6569	1.25972	1.57264	0.509879	0.801567	0.63958	1.06433	0.924924	0.659488	1.70738	0.784943	s	VLP	1	1
PA103	2.19858	1.10451	0.822958		0.152667	2.1476	0.442458	1.60073	0.895173	0.104537	0.430255	0.822167	0.392396	1.73849	0.508911	1.03771	0.948648	0.406389	0.535069	0.38752	s	VLP	1	2
PA105	0.123691	1.61756	0.736689		0.930876	0.0418935	1.50933	0.750811	0.414354	0.51743	0.678722	0.653398	0.242821	0.292126	1.05008	0.912304	1.07905	0.420228	1.43106	0.652147	s	VLP	1	3
PA107	2.73848	1.51357	1.21286		0.164456	1.44042	0.478846	0.741692	0.85374	0.526395	0.62119	0.822477	0.369651	1.48962	0.750723	1.02856	0.957091	0.556172	0.69702	0.882815	s	VLP	1	4
PA109	1.59914	0.798077	0.971823		0.0755645	1.69664	1.15909	0.722794	0.560954	0.000136322	0.269667	0.564723	0.315554	1.05997	0.753654	0.993839	0.990526	0.740932	0.726427	0.216502	s	VLP	1	5
PA131	0.277662	1.93666	0.733319		0.435927	0.536216	0.492305	0.322756	0.765705	0.404288	0.47964	0.418153	0.471235	0.445711	1.18308	1.03975	0.946788	0.139927	0.161401	1.02309	s	Com	1	16
PA133	0.309628	14.5955	0.776816		0.315318	1.2186	1.31265	0.799962	0.78025	0.680539	0.564265	0.688657	0.642647	0.612588	0.778319	1.10994	0.886919	0.414076	0.383919	0.544904	s	Com	1	17
PA135	0.0587939	2.40825	0.863912		1.29435	0.211696	0.434043	1.06757	0.957565	0.728896	0.494968	0.50738	0.271965	0.2579	1.49416	0.868596	1.13335	0.650843	0.0634487	1.0089	s	Com	1	18
PA137	0.500356	19.7566	1.10921		0.122699	0.598174	0.192319	0.814626	1.47329	1.60942e-05	0.702321	0.690539	0.367443	0.598693	0.832036	0.895825	1.0989	0.788114	0.0317244	0.703631	s	Com	1	19
PA139	0.131318	7.81176	1.09798		0.0782786	0.193515	0.181983	0.561415	1.10618	0.93679	1.17881	0.503995	0.863104	0.43731	0.951238	0.953978	1.03191	0.365949	1.06233	0.510926	s	Com	1	20
PA161	0.153623	1.32181	1.16641		0.205232	0.704296	0.234376	0.678709	1.03633	2.01041	0.718907	0.763703	0.941048	0.441335	1.00545	1.00795	0.976656	0.98374	0.876647	0.563061	s	PBS	1	31
PA163	0.101006	0.652793	1.1009		0.686799	0.287548	0.34621	1.11145	1.12236	8.46689e-05	0.829828	1.11289	0.791826	0.312616	0.980337	0.857776	1.14765	1.97856	0.802644	1.14763	s	PBS	1	32
PA165	0.162635	0.428076	0.775192		0.195454	0.338778	0.637875	1.2901	0.939281	2.35271	0.825796	1.1229	0.698493	0.529868	0.355579	0.882109	1.11599	0.794588	1.40834	0.68922	s	PBS	1	33
PA168	3.88079	0.723793	0.707226		0.0949379	2.61508	3.45831	1.30106	0.936332	0.547926	1.3456	0.728572	1.68668	2.83528	1.38786	1.21633	0.809338	0.8714	1.25159	0.937025	s	PBS	1	34
PA169	0.701945	1.87353	1.25028		3.81758	1.0543	0.323233	0.618685	0.965702	0.0888716	1.27987	1.27194	0.88195	0.880901	1.27077	1.03583	0.950371	0.371714	0.660776	1.66306	s	PBS	1	35
PA111	0.474109	0.498824	0.517948		0.199594	1.49016	0.0435579	0.908716	0.928905	1.73937	0.67061	0.787288	0.886957	0.538855	0.294022	1.58417	0.624747	2.89755	4.13162	0.819568	s	VLP	7	6
PA113	1.07469	1.39558	0.525407		0.301169	2.33525	0.0495527	0.744395	0.589686	1.70396	0.395277	0.456725	0.458363	0.636321	2.41349	1.02625	0.964388	1.20928	2.04126	0.502844	s	VLP	7	7
PA115	0.920629	0.858961	1.13581		0.324556	3.33281	0.0175028	1.80011	1.17974	1.86656	0.549207	0.865117	0.698382	0.748538	1.0897	1.12284	0.881425	2.87686	5.47145	0.426638	s	VLP	7	8
PA117	0.992472	0.550928	0.78586		0.170523	2.77657	0.127713	0.744204	0.810621	0.191783	0.443337	0.415663	0.507234	0.662431	0.832831	0.962509	1.02825	1.2253	3.5664	0.315971	s	VLP	7	9
PA119	1.42379	0.551666	0.957894		0.141198	1.50007	0.231602	0.517965	0.683071	5.10099	0.594	0.380455	0.627299	0.634319	0.655192	1.04648	0.945744	3.77192	1.79767	0.280705	s	VLP	7	10
PA141	0.778783	2.10449	0.921897		0.0713232	1.36911	0.00875141	1.10568	0.954824	1.61816	0.92106	0.656633	0.69329	0.549962	1.62405	0.764276	1.29495	0.904183	0.928779	0.662104	s	Com	7	21
PA143	0.2015	0.760245	1.01724		0.744972	0.602281	0.769964	0.653098	1.27992	6.81088e-06	0.537866	0.411245	0.415714	0.422077	1.53126	0.976187	1.01385	0.740977	0.0324947	0.897075	s	Com	7	22
PA145	0.647741	1.54259	0.397183		8.83104	0.669608	2.13613	1.83544	2.00347	0.176999	2.01941	0.763649	4.29193	1.35792	1.67619	0.865214	1.14388	1.633	1.601	2.96466	s	Com	7	23
PA147	0.942058	1.29489	1.46103		1.75616	3.8382	0.206241	1.18713	0.84158	6.81088e-06	0.684458	0.779324	1.0178	0.972441	1.96956	1.22041	0.810958	1.10108	2.01114	0.863269	s	Com	7	24
PA149	0.284031	3.24523	0.7789		8.86084	0.324254	0.878388	2.07111	0.790879	1.70035	1.14244	1.39885	1.04138	0.53608	7.84939	1.10804	0.893199	2.83357	0.731959	2.09536	s	Com	7	25
PA171	1.28825	1.05015	2.00979		0.298688	1.88412	0.24685	1.22902	1.06582	3.81658	1.00532	1.18191	0.665932	1.0574	0.771139	1.05975	0.9339	0.747237	0.621078	1.17625	s	PBS	7	36
PA173	0.750701	0.677075	0.616332		1.103	0.573112	0.227772	0.954994	1.33715	9.94572e-05	1.14368	0.973625	1.02868	1.06785	1.25381	0.948483	1.04346	0.745026	0.0324947	0.619432	s	PBS	7	37
PA175	1.30624	0.630032	0.600312		0.486096	0.942817	0.224811	0.550352	0.565343	1.36218e-05	0.826941	0.857384	0.90163	0.952553	0.832757	1.0726	0.922716	0.967656	1.01425	1.03849	s	PBS	7	38
PA177	0.583087	1.14661	1.0788		2.16332	0.53247	0.349118	0.534686	1.20462	0.000502863	1.06172	0.737471	1.31567	0.716517	0.207907	0.831945	1.18962	1.56865	1.61545	1.22601	s	PBS	7	39
PA179	1.07173	1.49613	0.694767		0.948897	1.06748	3.95145	1.73095	0.827064	1.1828	0.962338	1.24961	1.08809	1.20569	1.93439	1.08722	0.910302	0.971429	1.71673	0.939821	s	PBS	7	40
PA121	0.630285	1.10297	1.53152		0.649398	1.14735	0.15226	0.996681	1.00972	2.52603e-05	1.49825	1.23942	0.991433	0.527698	0.970213	1.04519	0.950042	2.1442	3.5498	0.437306	s	VLP	21	11
PA123	1.12483	1.22198	1.37757		0.911391	1.33054	0.241654	1.07053	1.06895	9.07926	0.669605	1.10561	0.944977	0.670839	0.562536	1.18477	0.838121	1.17252	2.30604	0.923003	s	VLP	21	12
PA126	0.892293	1.15283	0.990364		3.14228	1.66933	1.92572	0.606463	1.20203	5.27166	0.70147	0.51773	0.659786	0.560797	0.878476	0.993711	0.999263	0.941243	1.13867	0.407856	s	VLP	21	13
PA127	1.10291	1.3021	1.26126		0.911624	1.28368	0.672651	1.36454	1.08404	4.51012	0.586651	0.725169	0.784567	0.982529	1.18461	0.859278	1.1556	0.473258	1.00196	0.464467	s	VLP	21	14
PA129	1.54761	1.55675	1.14119		1.93648	3.41605	0.161577	1.50175	0.859485	0.747816	1.08496	1.57763	0.606185	0.90065	1.37719	0.930853	1.06674	1.78305	9.72856	0.646089	s	VLP	21	15
PA151	0.676256	0.950505	1.44794		1.19477	0.801747	7.96448	0.914243	1.24765	2.52603e-05	0.96873	0.694202	1.11891	0.772249	1.64367	0.887592	1.11873	1.68839	25.0216	1.17086	s	Com	21	26
PA153	0.826889	1.04197	1.29517		1.11655	1.09474	1.00548	1.08125	1.23525	5.30811	0.98255	0.596269	0.849425	0.644471	0.982005	0.964741	1.02927	1.25567	24.3777	0.732425	s	Com	21	27
PA155	1.13186	1.12558	1.14377		1.89156	1.27061	0.238059	0.794932	1.11892	9.65286	1.22872	0.697866	0.80715	0.9155	0.698196	0.928633	1.06929	1.92153	7.83569	1.25249	s	Com	21	28
PA157	0.209231	1.05856	1.82818		2.58936	0.512731	0.233716	1.04375	1.22052	13.4448	0.953278	1.13189	1.33342	0.569337	1.31196	1.08181	0.917887	0.816561	1.36001	0.471359	s	Com	21	29
PA159	0.828696	3.32988	1.05895		1.54661	0.60348	5.16607	1.43906	0.925578	5.27104	2.99571	0.91332	1.11466	0.946555	1.60083	1.02796	0.965972	4.69025	5.42201	1.09067	s	Com	21	30
PA181	0.323905	0.962832	1.38556		0.74937	0.432438	0.918684	1.09024	1.01235	2.52603e-05	0.712874	0.889346	0.986332	0.584685	0.647501	1.11907	0.887327	1.99552	1.31368	0.695174	s	PBS	21	41
PA184	2.06861	1.61555	1.07975		1.22763	2.23888	1.32881	2.06623	1.19175	0.000323755	1.47101	1.76391	1.07312	1.77295	2.36831	1.03865	0.956027	1.00615	0.662493	2.00409	s	PBS	21	42
PA185	1.31764	0.868984	0.662522		0.633651	0.864585	1.87193	0.667164	1.1082	0.542093	0.758312	0.898373	0.889569	1.13426	0.346155	1.02025	0.973265	0.704134	1.23454	1.10267	s	PBS	21	43
PA187	0.550884	0.550899	0.732526		0.675492	0.964422	0.377188	0.465111	0.730096	0.550231	0.963909	0.563673	0.95382	0.728107	0.783732	0.874853	1.13502	0.927384	0.723716	0.457431	s	PBS	21	44
PA189	0.738953	1.00173	1.13964		1.71386	0.499676	0.50339	0.711256	0.957603	3.90733	1.09389	0.884695	1.09715	0.780003	0.854298	0.947175	1.04836	0.366814	1.06557	0.740638	s	PBS	21	45
PA1	0.45305	0.939785	0.796232		0.46165	0.467999	0.15995	0.773861	0.807802	0.895521	1.00571	0.908573	0.693965	1.01779	0.594763	1.01231	0.977099	0.597169	0.819007	1.3377	hk	VLP	1	1
PA3	4.1094	0.754401	1.63861		0.217834	1.78693	0.00235362	1.01892	0.812487	0.0627032	0.752352	1.4666	0.688565	2.25256	0.389529	0.922642	1.07206	0.809268	1.36612	0.483399	hk	VLP	1	2
PA5	0.375881	1.7369	0.568455		0.946344	0.0119951	0.00380624	0.190188	0.213916	0.180168	0.655734	0.212936	0.340178	0.365953	0.644225	0.930191	1.06336	0.396642	0.869093	0.943227	hk	VLP	1	3
PA7	2.56099	0.808594	1.51622		0.441681	2.00021	2.93113	0.625104	0.582236	0.320232	0.511568	1.20739	0.419019	1.77714	0.268089	0.903152	1.0952	0.472016	0.604597	0.560109	hk	VLP	1	4
PA9	2.42637	0.711997	1.32047		0.264179	2.65433	0.0493664	0.773453	0.791809	2.06564e-05	0.673315	0.814978	0.542769	1.45736	0.512121	0.997866	0.991247	0.790816	0.420214	0.429449	hk	VLP	1	5
PA31	0.130943	1.42832	1.451		1.2111	1.23514	8.32716	0.405289	0.464317	0.183171	0.433166	0.424784	0.349819	0.324533	0.638669	0.785071	1.25993	0.176663	0.334241	0.244382	hk	Com	1	16
PA33	0.16997	16.3508	1.42548		1.23245	0.795945	0.578593	0.928968	0.954973	0.501598	0.784534	1.27805	0.812981	0.535898	1.37539	1.09787	0.900958	0.635685	1.65167	0.54712	hk	Com	1	17
PA35	0.164768	1.21886	0.978995		1.37748	0.0239903	0.000986908	0.664449	0.618412	0.475625	0.765396	0.75656	0.521228	0.373321	0.447576	1.01995	0.969783	0.628069	0.279654	0.790385	hk	Com	1	18
PA38	1.06358	11.2971	0.962595		0.917087	0.428419	0.0211603	0.44597	0.919008	3.43639e-06	1.06052	0.708484	0.584771	0.904701	0.823009	1.09838	0.900533	1.07672	0.13061	0.588532	hk	Com	1	19
PA39	0.28561	2.61151	0.612964		0.937565	0.039079	0.00535988	0.579572	0.788902	0.6659	1.43889	0.386785	0.747658	0.566605	0.629913	0.889022	1.11261	0.559212	0.818307	0.524808	hk	Com	1	20
PA61	0.134581	1.41477	1.61496		0.514997	0.480797	0.0218009	0.866653	1.0492	1.52432	0.691204	0.857043	0.855095	0.48823	0.883177	1.2076	0.819089	1.28329	1.8345	0.86078	hk	PBS	1	31
PA63	0.179536	0.727787	0.70535		0.488223	0.221244	0.0322082	0.8934	0.895115	4.6709e-05	0.918301	0.996775	0.70997	0.377912	0.474349	0.90441	1.09368	0.883961	0.51112	0.906833	hk	PBS	1	32
PA65	0.317083	0.714469	1.18785		0.36293	0.228965	0.0312229	1.00097	1.39334	2.64091	1.04446	1.67607	1.39357	0.585549	1.98874	0.956236	1.0344	1.46176	1.60113	1.24027	hk	PBS	1	33
PA67	2.96733	0.849563	0.815313		0.448556	2.92331	0.00751323	1.61077	1.07525	0.78134	1.22206	0.375801	1.38743	2.34764	0.83278	0.919736	1.07545	1.18659	0.553203	1.06034	hk	PBS	1	34
PA69	1.40147	1.29341	0.676534		3.18529	1.14568	4.90725	0.628211	0.587093	0.0533842	1.12397	1.09431	0.653932	1.20067	0.820954	1.01202	0.977383	0.184397	0.500038	0.931775	hk	PBS	1	35
PA11	1.14037	1.21018	1.11267		7.92845	1.75267	0.493446	1.10036	1.75737	4.19342	0.901375	0.891663	0.850285	1.19879	0.705031	0.991815	1.00229	7.55708	5.12388	1.59544	hk	VLP	7	6
PA13	6.87778	2.00375	0.898394		0.733362	2.76648	21.4267	0.90941	0.830088	2.88172	0.921905	0.664102	0.73086	2.04372	0.791066	1.0067	0.987465	2.19663	3.23252	0.972913	hk	VLP	7	7
PA15	4.31058	1.80731	1.59905		0.688019	6.16377	0.291791	0.811057	1.29492	4.81673	1.26385	0.427504	1.05564	1.68242	1.11605	0.937822	1.05999	4.71809	6.61829	1.43363	hk	VLP	7	8
PA17	3.92345	0.886883	0.791865		0.379304	4.62003	5.23445	1.03342	1.1058	0.30956	1.05107	0.652697	0.913221	1.6716	1.07783	0.879798	1.1299	2.26403	4.70934	1.18878	hk	VLP	7	9
PA19	4.32953	1.04675	0.916707		0.125825	1.75739	3.82946	0.84599	1.36078	9.87796	1.0958	0.701087	0.837372	2.00908	1.92546	0.919438	1.08118	4.81641	2.83443	1.1647	hk	VLP	7	10
PA41	3.03559	1.19756	0.53078		0.192292	0.688206	0.0352283	0.842867	0.770715	2.91301	1.34085	1.15941	0.800784	1.73609	0.489884	0.901681	1.10248	2.38114	2.59011	1.01955	hk	Com	7	21
PA43	0.6201	0.973376	0.474773		0.589368	0.461425	0.716041	0.836831	1.5045	0.000107992	1.24458	0.584131	0.944524	0.905293	0.606363	0.931322	1.06739	1.34597	0.194244	2.63088	hk	Com	7	22
PA45	0.621305	1.24692	1.13364		0.402731	0.423384	0.2253	0.664327	1.40614	0.143058	2.55892	0.657821	1.03511	1.01691	1.01302	1.04324	0.952876	1.83418	1.38552	1.47419	hk	Com	7	23
PA48	2.31385	1.89635	0.885138		1.43715	3.12094	1.00397	1.14157	0.887369	6.60701e-05	1.53521	0.182924	1.34205	1.55514	0.169819	1.07019	0.928881	1.74634	2.48742	1.41446	hk	Com	7	24
PA49	0.218076	1.71692	1.11028		4.17876	0.190355	4.0021	1.31845	1.18075	2.48678	1.12883	1.91857	1.26646	0.612307	1.67225	1.02838	0.966649	1.52323	0.949976	1.33538	hk	Com	7	25
PA71	1.64791	0.632059	0.804157		0.31146	2.27605	0.343946	1.44063	1.08778	3.61692	1.19293	0.815195	1.22124	1.36382	0.871457	0.972006	1.02271	0.843757	0.388488	1.22916	hk	PBS	7	36
PA73	0.295087	0.907554	1.03014		0.265869	0.579069	0.0493491	0.811805	1.16499	8.58329e-05	0.806712	0.547673	0.937296	0.545849	0.505854	1.14046	0.871651	0.603969	0.194244	1.20452	hk	PBS	7	37
PA75	1.24224	1.02863	0.940127		1.09229	1.17511	1.26247	1.33971	0.819807	1.10846e-05	0.817665	2.3403	1.13299	1.28522	0.799989	1.01844	0.976086	1.10772	1.39086	0.67911	hk	PBS	7	38
PA77	0.355826	0.811746	1.11722		1.97567	0.252009	2.55534	0.49357	1.23377	2.21692e-05	1.21611	0.486915	0.849009	0.671823	1.89264	0.90487	1.09859	1.52627	1.09658	1.16094	hk	PBS	7	39
PA79	1.45894	1.62001	1.10835		1.35472	0.71776	0.788893	0.91429	0.693645	1.38296	0.966586	0.809914	0.859465	1.13329	0.930058	0.964229	1.03096	0.918281	1.92983	0.726276	hk	PBS	7	40
PA21	1.9563	0.931528	1.02576		0.163556	1.92212	0.924831	1.16398	1.63627	2.15691e-05	0.789315	0.473733	1.21993	1.15276	0.462192	1.01786	0.969708	1.76221	3.22083	1.26255	hk	VLP	21	11
PA23	2.61823	1.43748	0.965317		0.46871	2.66547	113.26	1.30173	1.578	9.7708	0.600051	0.313301	1.13697	1.6633	1.5608	1.07743	0.916093	1.26969	1.11362	1.17974	hk	VLP	21	12
PA25	3.46264	1.05527	0.956812		1.99635	3.14317	0.65935	1.2771	1.79472	6.16964	0.800192	0.428639	1.39128	1.67384	0.414742	0.928722	1.06278	1.79005	1.41077	0.727048	hk	VLP	21	13
PA27	4.41177	1.04153	1.70152		0.631385	1.67218	2.43779	0.907047	1.1009	6.24737	1.30583	1.7892	1.25485	2.12906	1.75281	0.936241	1.05425	1.63079	1.56113	1.29124	hk	VLP	21	14
PA29	4.35176	1.28164	1.72761		0.107797	4.45859	0.13253	1.04119	1.32347	0.91174	1.64223	2.02945	1.24708	1.59606	0.450608	0.85687	1.1519	2.22686	5.64371	1.45896	hk	VLP	21	15
PA51	1.7595	1.24571	1.95392		1.03814	1.10471	0.308138	1.73684	2.71699	0.000172702	1.52106	1.28975	1.88791	1.83944	0.734564	0.837362	1.17874	2.97462	7.98025	2.6896	hk	Com	21	26
PA53	1.039	1.09689	0.455276		164.91	0.699986	0.719163	1.70447	1.10087	7.06261	1.06729	0.0853269	1.92333	1.18496	0.4988	0.854449	1.15516	0.942684	3.04994	1.35063	hk	Com	21	27
PA55	2.92982	2.19126	1.29373		5.74641	1.8528	80.5428	0.77271	1.83046	13.3171	1.26583	0.947085	2.43708	1.70275	1.78151	1.02582	0.962186	3.41831	3.71799	2.30206	hk	Com	21	28
PA57	0.782025	1.26328	1.13944		1.17173	0.520865	0.672367	1.31383	2.05452	14.4899	1.06363	1.32762	2.29924	1.07409	0.644524	1.01325	0.97412	1.41493	1.03564	0.933041	hk	Com	21	29
PA59	1.33505	1.6951	1.38619		0.504893	0.72143	0.319995	1.24443	1.64078	8.21932	2.08316	1.44752	1.67519	1.53425	0.690128	1.0948	0.901564	2.99085	4.19483	0.957988	hk	Com	21	30
PA81	0.331533	0.987552	1.12443		0.124778	0.346419	2.51741	1.58124	1.00882	2.15691e-05	0.617798	2.1089	0.998674	0.645472	0.381049	1.14986	0.858389	1.66738	1.11183	0.692218	hk	PBS	21	41
PA83	1.79827	1.13353	0.505428		1.28121	2.27655	0.145716	0.85013	0.597511	0.000188464	1.13824	0.23524	0.899872	1.069	3.55569	1.02579	0.96221	1.05325	0.340714	1.29792	hk	PBS	21	42
PA85	0.927221	0.97164	0.999279		0.46782	0.807666	1.47318	0.949797	0.98454	0.39643	0.946055	0.88835	1.3051	1.10216	0.219186	1.07577	0.917512	0.653114	0.775606	1.12229	hk	PBS	21	43
PA87	1.12559	0.719103	1.06817		1.63333	1.19639	0.41908	0.802462	1.19412	0.688081	1.37218	0.917372	0.980421	1.21191	0.556907	0.911006	1.08345	0.924337	1.30509	0.948393	hk	PBS	21	44
PA89	0.817385	1.18818	1.30268		1.49286	0.372979	0.444618	0.816368	1.21501	3.91528	0.925732	0.850138	0.815934	0.971462	0.28717	0.837572	1.17844	0.701919	1.46675	0.939186	hk	PBS	21	45

## Sheet: Table S4 Primers
Table S4: Primers used for gene-expression. In total 19 genes of interest and 4 reference genes were analyzed
Gene acronym	Gene name		Primer sequence (5'-3')	Product length (bp)	Accession number
mx	Myxomatosis protein B	F: TCATGAACGCTCTGAACCAG		82	JF952001.1
		R: ACACCCAGAGAGCGAAGAGA
tnfa	Tumor Necrosis Factor α	F: CCAGAAATTATGACGCAATCAG		74	DQ070246.1
		R: TGGGGATCTGTTTTCTCAGC
Ifn	Inteferon	F: TACTGGATACGATGGCTAATAACTCC		81	AM765846.2-47.2
		R: GAAGATTAGGGAAGGCCACA
Isg12	Inteferon Stimulated Gene 12	F: CTGCAGCTCCTTTCGTTCTT		92	FN665389
		R: CGCAGCAACAGACATCACTT
Ifih1 (/mda5)	Interferon induced with Helicase C Domain 1	F: GTCCTGGTGAACAAGATTCCTC		74	FJ197144.1
		R: TACGCATGCTTCAAAAATGG
il1b	Interleukin 1b	F: ACCTCAGGTGGTGGACAAAG		105	AJ311925.1
		R: AGGGTGCTGATGTTCAAACC
il2	Interleukin 2	F: GATGGCTTTGCACTGAATAACTC		81	KJ818330.1
		R: TGCGTCTAGAAAGCCACTGA
il6	Interleukin 6	F: GGCTTTAAATTGCCTGCTTTT		91	AM490062.1
		R: TGGATTTTCCCATGACCAAT
il1rapl1b	interleukin 1 receptor accessory protein-like 1b	F: CGTCACAGCTCCCCTGAC		74	CM002895.2 (zebrafish)
		R: CAGGTTGACAGGGGTTCCTA
tfa	Transferrin	F: TTGCAATTAAGGCTGGTGAAG		89	FJ197144.1
		R: GGGATGCAGGTCGTAGTTGT
fth1a	Ferritin Heavy Chain 1a	F: CTACAGGATATCAGGAAGCCAGA		91	FJ197145.1
		R: GGTTGACGCTCTTCTCAAGC
cox-2	Cyclooxygenase-2	F: CGAAAGAGGTTCATCCCTGA		79	AJ630649.1
		R: AGAACTGGTGGGTGAAGTGC
mhcI	Major Histocompatibility Complex I	F: GCTCGACTCCAGTCCTCTGT		79	HQ290103.1
		R: CCCCAGTGAAACAAAACTCC
mhcII	Major Histocompatibility Complex II alpha chain	F: GACCTGCAGTGTTCTGTGGA		96	DQ821106.1
		R: ATCAGCTGCACTCGTTTCCT
cd4	CD4 receptor molecule	F: TCACACTTGTGGACCTCACC		70	AM849811+12
		R: ATGGTGAGAGGCGAGGATTT
cd8b	CD8b receptor molecule	F: GACAGGATCAGGTTCGGAAG		105	KM225784.1
		R: TGGAAGGTACCGCAGTAACAA
igt	Immunoglobulin Tau heavy chain	F: GAGCGGAGACAAGGTCACTC		95	KM410929.1
		R: CCGTCAACAGACTCCCATTT
igm	Immunoglobulin M heavy chain	F: CTGGGCAGGTGTTGATGG		70	KY173353.1 FN908858.1
		R: GTGAGATTCTCCAGGCCTTTT
il12a	Interleukin 12 a	F: CCTCAGAGGAGGACGTTGC		102	KJ866951.1
		R: TGGTGATGACTCGGACGTAG
elf1a	Elongation factor 1-alpha	F: CTGGCGATAGCAAGAACGAC		103	FM019753
		R: ACAGGAGCATAGCCAGCACT
rpl13a	60 S Ribosomal protein L13a	F: GAGATGCGAAGGCATCAAC		109	DT044539.1
		R: GTGGTAAGGTCCACGAGAGG
18srrna	18S ribosomal RNA	F: TGGTTCCTTTGATCGCTCTT		105	AY831388.1
		R: TCTGATAAATGCACGCATCC
fau	40S ribosomal protein S30	F: GACTGTTGGCCAGATCAAGG		70	FM004681
		R: CAACAGCACCTGATCCTCAA
